# Supplementary material for: Evaluation and prediction of land ecological security in Shenzhen based on DPSIR-TOPSIS-GM(1,1) model
Source: PLoS One. 2022 Nov 15;17(11):e0265810. doi: 10.1371/journal.pone.0265810 (PMC9665370; doi:10.1371/journal.pone.0265810)
Supplement: S1 Data — (XLSX) [file pone.0265810.s001.xlsx]

## Sheet: Sheet1
	D1 Per capita GDP (Yuan/person)	D2 Growth rate of fiscal revenue (%)	D3 Natural population growth rate (per thousand)（‰）	D4 Per capita Disposable income (Yuan)	D5 Total output value of agriculture, Forestry, animal husbandry and fishery (ten thousand yuan)	D6 Proportion of registered population in total population（%）	P1 Population density (people /km2)	P2 GDP Growth rate (%)	P3 Total industrial sulfur dioxide emissions (ten thousand tons)	P4 Industrial solid waste Production (ten thousand tons)	P5 Industrial smoke and dust emission (ten thousand tons)	P6 Average value of Urban Road Traffic Noise (db)	P7 Per capita domestic electricity consumption (KWH)	S1 Forest coverage rate (%)	S2 Mean value of environmental noise in Urban Area (db)	S3 Per capita cultivated land area (hm2/ person)	S4 Energy consumption per unit of GDP (KWH / ten thousand yuan)	S5 Construction Land area per capita (m2/ person)	I1 Proportion of primary Industry (%)	I2 Proportion of secondary industry (%)	I3 Park Green area per capita (m2)	I4 Engel coefficient (%)	I5 Grain yield per unit Area (kg/km2)	R1 Green coverage rate of built-up area (%)	R2 Economic density (10000 yuan /km2)	R3 Public Budget Expenditure (ten thousand yuan)	R4 Proportion of tertiary industry (%)	R5 Harmless disposal rate of domestic garbage (%)
Year 2009	87360	110.1	12.84	29245	154760	0.242661	4475	0.072158	3.23	173.11	0.36	69.5	5886.18	39.7	56.8	0.00138202	-9.33	81.7077	0.000746106	0.469829	16.3	35	4785	45	42626.3	10008394	0.529425	449
Year 2010	99095	125.7	13.58	32381	150467	0.242027	5208	0.182581	3.3	184.82	0.17	69.2	6397.49	39.7	56.7	0.00123385	1.12	80.0241	0.000606502	0.469552	16.4	35.5	4875	45	50409	12660668	0.529842	453
Year 2011	114426	121	14.32	36505	152533	0.255937	5256	0.184104	0.95	169.52	0.13	69	6649.4	41.1	56.7	0.001156	-4.69	80.3447	0.000521949	0.46985	16.5	36.7	5190	45	59689.5	15905599	0.529628	458
Year 2012	128445	110.6	18	40742	148572	0.272693	5282	0.131971	0.98	152.82	0.08	68.9	6846.28	41.5	56.9	0.0010894	-3.28	81.5367	0.000454214	0.447931	16.6	36.3	6255	45	67566.8	15690071	0.551615	466
Year 2013	143880	116.8	17.77	44653	139479	0.2921	5323	-0.0712807	0.57	123.84	0.07	68.9	6865.88	41.5	56.8	0.001021	-8.3	81.9643	0.00041685	0.437485	16.7	36.1	5715	45	76267.7	16908280	0.562099	513
Year 2014	156909	120.3	17.48	40948	129156	0.308204	5398	0.339957	0.53	141.42	0.07	68.8	7316.93	41.5	56.8	0.000908522	-0.65	82.5724	0.000342827	0.430605	16.8	35.7	8025	45	84083.1	21661841	0.569052	541
Year 2015	166415	130.9	18.36	44633	159515	0.311978	5697	0.0977345	0.41	124.63	0.11	69.3	7167.29	41.5	56.8	0.00080772	-5.01	79.0952	0.000390978	0.416959	16.9	34.6	6210	45	92300.9	35216708	0.58265	575
Year 2016	177658	115	20.99	48695	190490	0.322898	5962	0.121979	0.47	142.13	0.17	69.6	7146.88	40.9	56.9	0.000952958	-4.17	77.5293	0.000400469	0.402407	16.5	32.9	3945	45	103560	42110429	0.597192	572
Year 2017	189993	110.1	23.92	52938	388609	0.34699	6234	0.125426	0.13	165.21	0.09	70	7059.91	40	57.5	0.00169383	-4.82	73.8488	0.000840716	0.401092	16	30	3435	45	116549	45938003	0.598068	619
Year 2018	197740	106.2	20.29	57544	424606	0.349055	6484	0.0852999	0.1	116.49	0.05	69	7041.21	39.8	57.2	0.00173217	-3.62	71.2358	0.000894765	0.395624	15.4	29.2	3885	45	126490	42825598	0.603481	702
Year 2019	203489	106.6	20.39	62522	481641	0.368173	6484	0.0657409	0.12	228.96	0.05	69.7	7322.02	39.8	57.1	0.00162798	-0.39	69.1773	0.000935675	0.389787	14.9	20.4	3930	43	134806	45527336	0.609277	760
